# Supplementary material for: Mapping the Polar Neuro-Interactome of Garcinia mangostana Against the AD-PD-ALS Nexus
Source: Life (Basel). 2026 Apr 1;16(4):580. doi: 10.3390/life16040580 (PMC13117457; doi:10.3390/life16040580)
Supplement: Supplementary file 1 [file life-16-00580-s001.zip]

Archive with 4 entries (4 files):
- Supplementary file S1_Table 1, 2, 3.pdf
- Supplementary file S2_TICs showed a complex array of bioactive compounds.pdf
- Supplementary file S3_Compounds selction.pdf
- Supplementary file S4_Targets of AD,PD,ALS 2.pdf
